# Supplementary material for: Nematode–Microbe Complexes in Soils Replanted with Apple
Source: Microorganisms. 2022 Jan 12;10(1):157. doi: 10.3390/microorganisms10010157 (PMC8780120; doi:10.3390/microorganisms10010157)
Supplement: Supplementary file 1 [file microorganisms-10-00157-s001.zip]

Archive with 1 entries (1 files):
- microorganisms-1537253-supplementary.pdf
